# Supplementary material for: The Medium Composition Impacts Staphylococcus aureus Biofilm Formation and Susceptibility to Antibiotics Applied in the Treatment of Bone Infections
Source: Int J Mol Sci. 2022 Sep 30;23(19):11564. doi: 10.3390/ijms231911564 (PMC9569719; doi:10.3390/ijms231911564)
Supplement: Supplementary file 1 [file ijms-23-11564-s001.zip]

Archive with 1 entries (1 files):
- ijms-1921795-supplementary.pdf
